# Supplementary material for: Phytochrome A Protects Tomato Plants From Injuries Induced by Continuous Light
Source: Front Plant Sci. 2019 Jan 30;10:19. doi: 10.3389/fpls.2019.00019 (PMC6363712; doi:10.3389/fpls.2019.00019)
Supplement: Supplementary file 1 [file Table_1.xlsx]

## Sheet: Sheet1
Supplementary Table 1. Raw data on the experiment assessing the effect of two continuous light treatments (with and without farred addition) on phytochrome mutants and over-expressing tomato lines. The 16h-photoperio is the control treatment. This data was used to make Figures 2 and 3 of the main manuscript.
Genotype	Light treatment	Leaflet Mean
Moneymaker	16h photoperiod	0.832159
Moneymaker	16h photoperiod	0.83839
Moneymaker	16h photoperiod	0.836811
Moneymaker*	16h photoperiod	0.829307
Moneymaker*	16h photoperiod	0.836633
phyA	16h photoperiod	0.836125
phyA	16h photoperiod	0.837725
phyA	16h photoperiod	0.83518
PHYAOE	16h photoperiod	0.834433
PHYAOE	16h photoperiod	0.837321
PHYAOE	16h photoperiod	0.833616
phyB1	16h photoperiod	0.822413
phyB1	16h photoperiod	0.825597
phyB1	16h photoperiod	0.826572
PHYB1OE*	16h photoperiod	0.836652
PHYB1OE*	16h photoperiod	0.836344
PHYB1OE*	16h photoperiod	0.834683
phyB1phyB2	16h photoperiod	0.825869
phyB1phyB2	16h photoperiod	0.82071
phyB1phyB2	16h photoperiod	0.82227
phyB1phyB2*	16h photoperiod	0.830556
phyB1phyB2*	16h photoperiod	0.823708
phyB1phyB2*	16h photoperiod	0.819082
PHYB2OE*	16h photoperiod	0.835195
PHYB2OE*	16h photoperiod	0.834028
phyB2*	16h photoperiod	0.834937
phyB2*	16h photoperiod	0.829842
phyB2*	16h photoperiod	0.829137
Moneymaker	Continuous light	0.814168
Moneymaker	Continuous light	0.76438
Moneymaker	Continuous light	0.760574
Moneymaker	Continuous light	0.799883
Moneymaker*	Continuous light	0.774129
Moneymaker*	Continuous light	0.809714
Moneymaker*	Continuous light	0.775536
Moneymaker*	Continuous light	0.763303
phyA	Continuous light	0.815082
phyA	Continuous light	0.657256
phyA	Continuous light	0.792509
phyA	Continuous light	0.792363
PHYAOE	Continuous light	0.847013
PHYAOE	Continuous light	0.840881
PHYAOE	Continuous light	0.813559
PHYAOE	Continuous light	0.842443
phyB1	Continuous light	0.773759
phyB1	Continuous light	0.726527
phyB1	Continuous light	0.769103
phyB1	Continuous light	0.766563
PHYB1OE*	Continuous light	0.803761
PHYB1OE*	Continuous light	0.792411
PHYB1OE*	Continuous light	0.788994
PHYB1OE*	Continuous light	0.830233
phyB1phyB2	Continuous light	0.746429
phyB1phyB2	Continuous light	0.755315
phyB1phyB2	Continuous light	0.808253
phyB1phyB2	Continuous light	0.752417
phyB1phyB2*	Continuous light	0.69692
phyB1phyB2*	Continuous light	0.696474
phyB1phyB2*	Continuous light	0.781287
phyB1phyB2*	Continuous light	0.772785
PHYB2OE*	Continuous light	0.771526
PHYB2OE*	Continuous light	0.784942
PHYB2OE*	Continuous light	0.786968
PHYB2OE*	Continuous light	0.742485
phyB2*	Continuous light	0.792124
phyB2*	Continuous light	0.818782
phyB2*	Continuous light	0.803058
phyB2*	Continuous light	0.815077
Moneymaker	Continuous light + farred	0.821749
Moneymaker	Continuous light + farred	0.787675
Moneymaker	Continuous light + farred	0.817757
Moneymaker	Continuous light + farred	0.808527
Moneymaker*	Continuous light + farred	0.807555
Moneymaker*	Continuous light + farred	0.802348
Moneymaker*	Continuous light + farred	0.813065
Moneymaker*	Continuous light + farred	0.822578
phyA	Continuous light + farred	0.814252
phyA	Continuous light + farred	0.79882
phyA	Continuous light + farred	0.80365
phyA	Continuous light + farred	0.816489
PHYAOE	Continuous light + farred	0.822827
PHYAOE	Continuous light + farred	0.827786
PHYAOE	Continuous light + farred	0.83318
PHYAOE	Continuous light + farred	0.828204
phyB1	Continuous light + farred	0.809493
phyB1	Continuous light + farred	0.753875
phyB1	Continuous light + farred	0.797237
phyB1	Continuous light + farred	0.810321
PHYB1OE*	Continuous light + farred	0.791538
PHYB1OE*	Continuous light + farred	0.799003
PHYB1OE*	Continuous light + farred	0.816565
PHYB1OE*	Continuous light + farred	0.729755
phyB1phyB2	Continuous light + farred	0.270629
phyB1phyB2	Continuous light + farred	0.200944
phyB1phyB2	Continuous light + farred	0.161917
phyB1phyB2	Continuous light + farred	0.233411
phyB1phyB2*	Continuous light + farred	0.344079
phyB1phyB2*	Continuous light + farred	0.192108
phyB1phyB2*	Continuous light + farred	0.287487
phyB1phyB2*	Continuous light + farred	0.133412
PHYB2OE*	Continuous light + farred	0.705301
PHYB2OE*	Continuous light + farred	0.793318
PHYB2OE*	Continuous light + farred	0.345407
PHYB2OE*	Continuous light + farred	0.778029
phyB2*	Continuous light + farred	0.816219
phyB2*	Continuous light + farred	0.803314
phyB2*	Continuous light + farred	0.339736
phyB2*	Continuous light + farred	0.771888
